# Supplementary material for: Changes in the Amino Acid Composition of Bee-Collected Pollen During 15 Months of Storage in Fresh-Frozen and Dried Forms
Source: Foods. 2026 Jan 7;15(2):207. doi: 10.3390/foods15020207 (PMC12840115; doi:10.3390/foods15020207)
Supplement: Supplementary file 1 [file foods-15-00207-s001.zip]

Archive with 1 entries (1 files):
- foods-4054678-supplementary.pdf
